# Supplementary material for: Trends of T2 and Non-T2 Cytokines During Mepolizumab Treatment in Different Asthma Patient Subgroups
Source: Biomedicines. 2026 Feb 27;14(3):541. doi: 10.3390/biomedicines14030541 (PMC13024023; doi:10.3390/biomedicines14030541)
Supplement: Supplementary file 1 [file biomedicines-14-00541-s001.zip]

Archive with 1 entries (1 files):
- biomedicines-4103157-supplementary.pdf
